# Supplementary material for: The impact of nutritional immunity on Group B streptococcal pathogenesis during wound infection
Source: mBio. 2023 Jun 26;14(4):e00304-23. doi: 10.1128/mbio.00304-23 (PMC10470527; doi:10.1128/mbio.00304-23)
Supplement: TABLE S1 — Table of specific strains and primers used. [file mbio.00304-23-s0002.xlsx]

## Sheet: Strains
GBS strains used in this study
Strain	Description
A909	[1]
KD234	A909ΔadcAΔadcAIIΔlmb
KD243	A909ΔmtsA
MSA1001	A909ΔnikA
CJB111	[2]
KD229	CJB111ΔadcAΔadcAIIΔlmb
KD224	CJB111ΔmtsA
MSA1003	CJB111ΔnikA
Escherichia coli strains used in this study
Strain	Description
MSA1000	MC1061, pHY304::A909ΔnikA KO
MSA1002	MC1061, pHY304::CJB111ΔnikA KO
[1]Madoff LC, Michel JL, Kasper DL. A monoclonal antibody identifies a protective C-protein alpha-antigen epitope in group B streptococci. Infect Immun. 1991 Jan;59(1):204-10. doi: 10.1128/iai.59.1.204-210.1991. PMID: 1702759; PMCID: PMC257727.
[2] Spencer BL, Chatterjee A, Duerkop BA, Baker CJ, Doran KS. Complete Genome Sequence of Neonatal Clinical Group B Streptococcal Isolate CJB111. Microbiol Resour Announc. 2021 Jan 14;10(2):e01268-20. doi: 10.1128/MRA.01268-20. PMID: 33446593; PMCID: PMC7849706.

## Sheet: Cloning Primers
Primers used in this study	Primer name	Description	Sequence (5'-->3')
nikA knock-out construct for ligation into pHY304	P11	5' flanking region forward +XhoI restriction site	ATATATCTCGAGGCTCTTGCAAAAGAAACTAAC
	P12	5' flanking region reverse, with aad9 overlap	CAAATATATCCTCCTCACttttaccaactttcttttaag
	P15	3' flanking region forward, with aad9 overlap	CAGATTAAAAAAATTATAAttcgattatcaaaaaaatattgtc
	P16	3' flanking region reverse +XmaI restriction site	ATATATcccggggcactaatcactaacaatacc
	SpecF	aad9 forward	gtgaggaggatatatttgaatac
	SpecR	aad9 reverse	ttataatttttttaatctgttatttaaatag
